# Supplementary material for: Inhibition of endothelial-to-mesenchymal transition in a large animal preclinical arteriovenous fistula model leads to improved remodelling and reduced stenosis
Source: Cardiovasc Res. 2024 Jul 26;120(14):1768–79. doi: 10.1093/cvr/cvae157 (PMC11587554; doi:10.1093/cvr/cvae157)
Supplement: cvae157_Supplementary_Data [file cvae157_supplementary_data.zip]

Archive with 2 entries (2 files):
- 20240531 Pig EndMT Supplemental Figures (1).pdf
- 20240606 Supplemental Material.docx
